# Supplementary material for: Expression and Immunological Characterization of African Swine Fever Virus EP153R Protein for Serodiagnosis and Its Delivery via a Recombinant PRRSV Live Vector
Source: Vaccines (Basel). 2025 Oct 29;13(11):1110. doi: 10.3390/vaccines13111110 (PMC12656761; doi:10.3390/vaccines13111110)
Supplement: Supplementary file 1 [file vaccines-13-01110-s001.zip]

Archive with 1 entries (1 files):
- vaccines-3922403-supplementary.pdf
